# Supplementary material for: Persistence of Matrilocal Postmarital Residence Across Multiple Generations in Southern Africa
Source: Hum Nat. 2023 Jun 13;34(2):295–323. doi: 10.1007/s12110-023-09452-4 (PMC10353969; doi:10.1007/s12110-023-09452-4)
Supplement: Supplementary file 2 — Supplementary Material 2 [file 12110_2023_9452_MOESM2_ESM.xlsx]

## Sheet: Table 1
Empirical Migration Numbers*
Relation to Proband	Region	Number of Individuals who Migrated	Total Number of Individuals	Proportion Migrated	Median Migration Distance	IQR Migration Distance
Fathers	CDB	67	134	0.5	51.8624	146.676
Mothers	CDB	69	139	0.496403	33.5633	96.0207
Grandfathers	CDB	100	218	0.458716	70.2448	106.025
Grandmothers	CDB	93	234	0.397436	36.6936	103.761
Fathers	RCT	76	138	0.550725	70.3212	93.525
Mothers	RCT	74	150	0.493333	62.1178	41.3017
Grandfathers	RCT	86	189	0.455026	86.4972	87.796
Grandmothers	RCT	81	187	0.433155	62.1178	41.3017
* proportion migrated reflects comparison between birthplace of focal ind and a parent (eg "fathers" is the comparison between the proband and the proband's father)

## Sheet: Table 2
Empirical Locality numbers
Locality	CDB parent	CDB parent frequency	Odds : Equilocality	RCT parent	RCT parent frequency	Odds : Equilocality	CDB grandparent	CDB grandparent frequency	Odds : Equilocality	RCT grandparent	RCT grandparent frequency	Odds : Equilocality
Neolocal	50	0.373134	1.13636	51	0.364286	1.08511	68	0.307692	0.731183	54	0.268657	0.490909	223	0.320402
Patrilocal	20	0.149254	0.454545	15	0.107143	0.319149	25	0.113122	0.268817	17	0.0845771	0.154545	77	0.110632
Matrilocal	20	0.149254	0.454545	27	0.192857	0.574468	35	0.158371	0.376344	20	0.0995025	0.181818	102	0.146552
Equilocal	44	0.328358	1	47	0.335714	1	93	0.420814	1	110	0.547264	1	294	0.422414
	134			140			221			201			696

## Sheet: Table 3
Hurdle Model loo model comparison
Model	Variables	elpd_diff	se_diff
1	sex * gen * region + subject_birthyear	-16.4	6.8
2	sex * gen * region + subject_birthyear + village size	0	0
3	sex * gen * region + subject_birthyear + ancestry	-17.1	6.6

## Sheet: Table 4
Multilogit Model loo model comparison
Model	Variables	elpd_diff	se_diff
1	gen * region	-33.6	11.8
2	gen * region + village size	0	0
3	gen * region + ancestry	-38.2	11.9

## Sheet: Table 5
relation	empirical_log_odds_migration	model_variable	mean	2.50%	97.50%	n_eff	Rhat
Cederberg_fathers	0	average_effects_mig[1]	0.110708	-0.412568	0.620142	3046.5	1.00081
Cederberg_grandfathers	-0.165514	average_effects_mig[2]	-0.268881	-0.735271	0.241644	2142.61	1.00223
Richtersveld_fathers	0.203599	average_effects_mig[3]	1.05326	0.463392	1.66327	1711.44	1.0012
Richtersveld_grandfathers	-0.180382	average_effects_mig[4]	0.221522	-0.391851	0.91049	2379.03	1.00233
Cederberg_mothers	-0.0143887	average_effects_mig[5]	0.102823	-0.421775	0.64657	3506.55	1.00137
Cederberg_grandmothers	-0.41616	average_effects_mig[6]	-0.528976	-0.988585	-0.0534861	2596.76	1.00132
Richtersveld_mothers	-0.0266683	average_effects_mig[7]	0.666926	0.0732706	1.29085	3699.77	1.00059
Richtersveld_grandmothers	-0.26899	average_effects_mig[8]	0.121507	-0.525657	0.807653	3197.81	1.00088

## Sheet: Table 6
relation	mean(log(empirical_data))	sd(log(empirical_data))	param	mean	2.50%	97.50%	n_eff	Rhat
Cederberg_fathers	4.10457	1.25854	average_effects_dis[1]	3.64351	3.4208	3.85661	2727.66	1.00036
Cederberg_grandfathers	4.2065	1.59563	average_effects_dis[2]	3.70126	3.49775	3.89593	1931.44	1.00029
Richtersveld_fathers	4.44711	0.91444	average_effects_dis[3]	4.14595	3.93814	4.3585	3691.3	1.0006
Richtersveld_grandfathers	4.7747	1.57576	average_effects_dis[4]	4.30047	4.05279	4.54814	2987.42	1.00044
Cederberg_mothers	3.68562	1.25797	average_effects_dis[5]	3.81667	3.59495	4.0482	3396.47	1.00099
Cederberg_grandmothers	3.9002	1.32573	average_effects_dis[6]	3.75796	3.55922	3.95962	2951.66	1.0003
Richtersveld_mothers	4.25939	0.855034	average_effects_dis[7]	4.1664	3.92355	4.4038	4631.57	1.00025
Richtersveld_grandmothers	4.19246	0.906765	average_effects_dis[8]	4.24149	3.963	4.51288	2797.99	1.00305

## Sheet: Table 7
Region	generation	Locality_pattern	log(empirical_odds)	param	mean	2.50%	97.50%	n_eff	Rhat
CDB	parents	Neolocal	0.127833	average_effects[1,1]	-0.898213	-1.3739	-0.454899	3032.03	1.00019
CDB	parents	Matrilocal	-0.788457	average_effects[1,2]	-1.94685	-2.75063	-1.27729	2245.55	1.00008
CDB	parents	Patrilocal	-0.788457	average_effects[1,3]	-2.23828	-3.26923	-1.45551	1090.72	1.00149
CDB	grandparents	Neolocal	0.081678	average_effects[2,1]	0.462345	-0.0737352	0.980538	3405.6	0.999739
CDB	grandparents	Matrilocal	-0.554311	average_effects[2,2]	-1.469	-2.44214	-0.627335	2154.34	1.00028
CDB	grandparents	Patrilocal	-1.1421	average_effects[2,3]	-2.23182	-3.51846	-1.19467	1417.62	1.00176
RCT	parents	Neolocal	-0.313092	average_effects[3,1]	-1.6953	-2.3512	-1.13086	2976.67	1.00063
RCT	parents	Matrilocal	-0.977251	average_effects[3,2]	-2.30092	-3.12574	-1.62002	3018.3	1.00008
RCT	parents	Patrilocal	-1.31372	average_effects[3,3]	-3.02704	-4.1804	-2.18561	1326.3	1.00029
RCT	grandparents	Neolocal	-0.711496	average_effects[4,1]	0.586313	0.053199	1.17011	4604.61	1.00016
RCT	grandparents	Matrilocal	-1.70475	average_effects[4,2]	-1.33981	-2.28261	-0.493671	2480.49	1.0005
RCT	grandparents	Patrilocal	-1.86727	average_effects[4,3]	-2.41441	-3.71541	-1.37041	2086.1	1.0006

## Sheet: Table 8
Random effects summaries for the hurdle models														Random effects summaries for the hurdle models
sd_u_mig	1.4	1.3	1.4												mean_base	mean_villagesizemodel	mean_ancestrymodel
sd_v_mig	2.1	1.2	2.1											sd_u_mig	1.4	1.3	1.4
sd_u_dis	0.4	0.4	0.4											sd_v_mig	2.1	1.2	2.1
sd_v_dis	1.2	1	1.2											sd_u_dis	0.4	0.4	0.4
														sd_v_dis	1.2	1	1.2

## Sheet: Table 9
Random effects summaries for the multilogit model
		base_model	model_villagesize	model_ancestry
sigma_id (family effect)	Neolocal (dd:ss)	0.5	0.3	0.6
	Matrilocal (smdf:ss)	0.5	0.5	0.5
	Patrilocal (dmsf:ss)	0.6	0.5	0.6
sigma_vmp (male parent)	Neolocal (dd:ss)	0.9	1.1	0.9
	Matrilocal (smdf:ss)	1.7	1.6	1.7
	Patrilocal (dmsf:ss)	1.6	1.6	1.6
sigma_vfp (female parent)	Neolocal (dd:ss)	0.9	0.9	0.9
	Matrilocal (smdf:ss)	1.7	1.8	1.5
	Patrilocal (dmsf:ss)	1.8	1.6	1.8

## Sheet: Table 10
	Beta coefficients Hurdle Model + size
effect	param	mean	0.025	0.975	n_eff	Rhat
Intercept	beta_dis[1]	5.2041	4.43358	6.11145	431.576	1.00797
sex Male	beta_dis[2]	0.0969667	-0.0786653	0.304776	1313.41	1.00105
parents	beta_dis[3]	0.00281401	-0.198438	0.21028	1499.99	1.00255
Richtersveld	beta_dis[4]	0.189071	-0.165122	0.623	725.126	1.00147
Subject birthyear	beta_dis[5]	0.963907	0.389266	1.49549	1942.32	0.999955
farm	beta_dis[6]	-1.46	-2.44969	-0.554065	394.861	1.00682
town	beta_dis[7]	-1.17694	-2.12795	-0.309482	359.482	1.00905
unknown	beta_dis[8]	1.10036	-0.0267003	2.26447	412.535	1.00711
male x generation	beta_dis[9]	0.0674373	-0.187994	0.358229	1204.39	1.00228
male x richtersveld	beta_dis[10]	-0.0162915	-0.322406	0.283505	1333.01	1.00245
generation x richtersveld	beta_dis[11]	0.00147938	-0.329383	0.313787	1414.47	1.00142
male x generation x richtersveld	beta_dis[12]	-0.0333959	-0.440757	0.35192	976.718	1.00469
Intercept	beta_mig[1]	-0.169164	-1.06817	0.583686	781.164	1.00277
sex Male	beta_mig[2]	0.0924738	-0.297314	0.518639	1642.78	1.00183
parents	beta_mig[3]	0.888559	0.356391	1.42653	1099.16	1.00197
Richtersveld	beta_mig[4]	-0.309259	-1.22422	0.38995	973.908	1.00197
Subject birthyear	beta_mig[5]	2.13784	0.769734	3.48682	1587.88	1.00033
farm	beta_mig[6]	0.467138	-0.378692	1.53704	909.426	1.00197
town	beta_mig[7]	-0.239242	-1.10475	0.599617	877.279	1.00174
unknown	beta_mig[8]	63.9458	5.80524	458.928	107.345	1.03184
male x generation	beta_mig[9]	-0.0126306	-0.624595	0.584933	1332.46	1.00116
male x richtersveld	beta_mig[10]	-0.0882128	-0.769294	0.495077	1433.34	1.00484
generation x richtersveld	beta_mig[11]	0.639649	-0.055452	1.43495	1407.66	1.00226
male x generation x richtersveld	beta_mig[12]	0.0935667	-0.723908	0.999456	1309.98	1.00595

[truncated: 12 more sheets: Table 11, Table 12, Table 13, Table 14, Table 15, Table 16, Table 17, Table 18, Table 19, Table 20, Table 21, Table 22]
